# Supplementary material for: Association of LIPC polymorphisms with stroke risk in the Chinese population
Source: Front Neurol. 2023 May 18;14:1095282. doi: 10.3389/fneur.2023.1095282 (PMC10232962; doi:10.3389/fneur.2023.1095282)
Supplement: Supplementary file 1 [file Table_1.XLSX]

## Sheet: Supplement Table 1
Supplement Table 1. Association between LIPC polymorphisms and Clinical indicators
Clinical indicators	Controls	Cases	p	rs690				rs6083				rs3829461				rs6074
				TT	TG	GG	p	AA	AG	GG	p	AA	AG	GG	p	AA	AC	CC	p
TP(g/l)	72.01±4.03	66.11±6.11	<0.001	66.4±6.15	66.0±6.03	66.0±6.20	0.941	62.77±7.18	66.45±5.95	66.07±6.13	0.079	67.90±3.57	66.27±6.55	66.07±6.08	0.848	64.76±4.97	65.83±6.03	66.54±6.33	0.066
ALB(g/l)	45.34±2.74	40.63±4.45	<0.001	41.2±4.17	40.6±4.67	40.4±4.29	0.541	38.56±4.99	40.85±4.45	40.59±4.42	0.155	41.57±2.14	40.31±5.07	40.67±4.38	0.755	40.40±4.08	40.17±4.23	40.96±4.63	0.112
gGLOB(g/l)	26.66±3.14	25.48±3.74	<0.001	25.1±2.95	25.3±3.76	25.6±3.84	0.662	24.21±4.49	25.61±3.73	25.47±3.72	0.375	26.33±2.76	25.98±3.77	25.39±3.75	0.42	24.37±3.31	25.65±3.95	25.59±3.66	0.036
A/G	1.72±0.24	1.61±0.24	<0.001	1.63±0.17	1.61±0.25	1.60±0.24	0.811	1.61±0.38	1.60±0.25	1.61±0.22	0.993	1.51±0.17	1.59±0.25	1.61±0.23	0.659	1.65±0.19	1.59±0.25	1.60±0.24	0.267
ALT(U/L)	30.51±27.21	25.37±30.82	0.00233373	23.4±17.94	23.9±27.34	26.7±34.83	0.562	22.50±11.22	24.16±17.61	26.01±35.59	0.78	33.50±12.02	26.35±21.11	25.22±32.12	0.899	19.18±9.95	24.24±28.86	27.34±34.46	0.161
AST(U/L)	27.13±15.02	25.45±23.11	0.127888	23.1±9.80	25.1±26.41	26.0±21.62	0.73	29.94±21.45	23.25±10.72	26.29±26.90	0.306	35.50±20.51	26.08±13.95	25.34±24.25	0.806	23.85±21.37	24.82±26.77	26.17±20.82	0.713
S/L	1.1±0.44	1.19±0.57	0.00192748	1.17±0.50	1.21±0.60	1.19±0.56	0.932	1.41±0.62	1.14±0.46	1.21±0.62	0.191	1.00±0.28	1.14±0.40	1.20±0.60	0.679	1.39±0.97	1.19±0.55	1.15±0.47	0.022
TBIL(umol/L)	17.02±6.79	13.44±6.49	<0.001	12.8±4.68	13.8±7.59	13.1±5.70	0.401	13.75±3.36	13.93±8.22	13.20±5.62	0.496	14.90±4.10	14.61±7.36	13.25±6.36	0.277	12.93±5.54	13.00±5.85	13.82±7.03	0.352
DBIL(umol/L)	5.3±2.22	7.22±4.34	<0.001	6.96±2.36	7.34±5.39	7.16±3.54	0.834	6.78±2.12	7.34±5.60	7.18±3.69	0.873	6.35±0.64	7.90±5.59	7.11±4.13	0.382	7.25±3.09	7.00±3.27	7.35±5.09	0.706
IBIL(umol/L)	11.78±4.96	6.22±3.65	<0.001	5.85±3.26	6.54±3.82	6.00±3.55	0.228	6.97±2.20	6.59±4.14	6.02±3.43	0.205	8.55±4.74	6.71±3.67	6.13±3.65	0.332	5.68±3.56	6.00±3.78	6.47±3.57	0.207
TBA(umol/L)	4.84±3.37	7.59±6.94	<0.001	6.96±6.97	8.07±8.31	7.27±5.58	0.391	5.77±3.83	7.58±5.22	7.65±7.68	0.652	8.85±0.92	9.87±13.08	7.28±5.50	0.019	6.57±4.32	7.42±6.03	7.90±7.85	0.396
Urea(mmol/L)	4.82±1.22	5.35±2.33	<0.001	5.04±1.67	5.24±2.12	5.49±2.56	0.36	5.73±4.07	5.26±2.37	5.38±2.25	0.753	5.55±2.19	5.36±2.35	5.35±2.34	0.991	5.28±2.02	5.32±1.87	5.39±2.65	0.924
Cr(umol/L)	65.71±13.42	72.79±23.8	<0.001	69.5±15.58	70.2±21.43	75.2±26.33	0.051	78.27±28.75	71.44±29.20	73.23±20.84	0.566	67.00±5.66	72.66±21.74	72.89±24.17	0.939	73.89±21.16	71.89±18.92	73.17±27.04	0.8
UA(umol/L)	334.9±86.92	273.55±93.62	<0.001	264.±75.06	270.±90.27	277.±98.88	0.563	315.08±148.10	273.82±91.25	272.45±92.78	0.299	269.00±61.00	280.47±88.76	272.72±94.66	0.803	274.12±95.45	270.83±91.52	275.18±94.82	0.866
TG(mmol/L)	1.76±1.34	1.58±1.21	0.0148591	1.50±0.79	1.67±1.50	1.51±0.99	0.346	1.42±0.62	1.77±1.71	1.50±0.91	0.054	1.28±0.14	1.52±1.01	1.59±1.25	0.848	1.45±0.74	1.60±1.55	1.59±1.01	0.711
CHOL(mmol/L)	4.55±0.87	3.93±1.03	3.62426e-26	3.85±1.01	3.96±0.96	3.93±1.09	0.781	4.06±0.96	4.00±1.01	3.90±1.04	0.541	3.49±0.60	3.87±1.07	3.94±1.03	0.653	3.72±0.77	3.93±1.01	3.98±1.08	0.241
HDL-C(mmol/L)	1.15±0.23	1.14±0.29	0.41556	1.09±0.26	1.14±0.30	1.14±0.28	0.609	1.11±0.27	1.15±0.26	1.13±0.30	0.866	1.04±0.16	1.07±0.29	1.14±0.29	0.167	1.17±0.34	1.13±0.27	1.14±0.29	0.719
LDL-C(mmol/L)	2.6±0.73	1.98±0.71	<0.001	2.09±0.79	1.99±0.66	1.96±0.74	0.506	2.07±0.67	2.01±0.71	1.96±0.72	0.744	2.14±0.41	1.86±0.61	1.99±0.73	0.395	1.75±0.56	1.97±0.71	2.03±0.73	0.033
RDW-SD( fl)	43.32±3.32	44.39±4.81	0.0384547	44.4±2.30	44.1±3.24	44.5±6.10	0.908	42.00±0.00	44.64±2.34	44.32±5.56	0.846	0.00±0.00	45.11±2.98	44.29±4.99	0.631	41.33±8.67	44.26±4.82	45.12±3.34	0.057
RDW-CV(%)	13.36±1.1	14.41±6.91	0.129288	13.3±0.50	13.2±1.16	15.6±9.87	0.234	12.00±0.00	13.40±0.67	14.88±8.27	0.587	0.00±0.00	13.44±1.02	14.52±7.31	0.643	17.45±13.16	14.76±8.92	13.54±0.81	0.217
PDW( fl)	13.63±2.6	14.14±3.18	0.0020548	13.1±3.34	13.9±2.88	14.4±3.37	0.014	13.68±2.77	14.32±3.25	14.07±3.17	0.591	13.20±2.00	14.09±3.22	14.15±3.18	0.869	14.04±3.23	14.18±3.41	14.13±3.03	0.952
P-LCR(%)	32.23±9.35	32.8±9.46	0.604569	31.8±10.16	33.3±9.93	32.4±9.05	0.88	27.90±0.00	34.26±8.48	32.23±9.94	0.595	0.00±0.00	28.87±12.12	32.89±9.08	0.312	29.59±5.71	31.98±11.71	33.98±8.15	0.408
MCV( fl)	89.45±5.63	90.76±10.16	0.00843377	88.8±14.90	90.7±7.09	91.0±11.40	0.44	91.35±5.43	90.75±9.57	90.75±10.54	0.981	91.50±4.81	91.82±5.48	90.59±10.73	0.655	89.88±10.47	91.15±10.64	90.68±9.78	0.7
MCH(gp)	30.14±2.3	30.25±2.06	0.661882	30.4±1.38	30.0±1.95	30.3±2.26	0.746	32.10±0.00	29.95±1.29	30.35±2.31	0.452	0.00±0.00	30.78±2.01	30.19±2.07	0.396	30.09±3.84	30.29±2.00	30.25±1.58	0.962
MCHC(gp)	336.35±13.13	328.77±13.18	<0.001	331.±10.64	331.±12.76	325.±13.56	0.092	337.00±0.00	327.97±8.98	329.00±14.71	0.774	0.00±0.00	330.70±15.90	328.53±13.00	0.626	328.00±20.24	329.51±13.11	328.42±11.65	0.909
MON(%)	6.94±1.79	7.11±1.8	0.367624	8.10±2.23	6.83±1.84	7.19±1.64	0.145	5.30±0.00	6.96±1.69	7.20±1.86	0.506	0.00±0.00	5.96±1.40	7.23±1.81	0.035	6.14±1.24	7.42±2.00	7.09±1.71	0.139
WBC(10＾9/L)	5.87±1.62	8.39±7.5	<0.001	9.76±10.86	7.93±5.29	8.59±8.49	0.243	7.65±3.02	8.02±4.87	8.56±8.50	0.663	7.00±0.39	7.68±3.39	8.50±7.93	0.641	8.35±7.06	8.76±8.53	8.15±6.85	0.63
NEU(%)	58.41±8.09	67.07±15.97	<0.001	67.8±15.87	68.0±15.59	66.1±16.32	0.322	69.29±14.33	68.42±13.70	66.36±16.89	0.289	63.80±11.03	66.37±14.66	67.17±16.21	0.864	68.20±15.06	66.22±17.28	67.41±15.24	0.569
LYM(%)	32.07±7.66	22.35±11.67	<0.001	21.7±12.40	22.2±11.63	22.5±11.64	0.871	22.96±13.37	22.56±11.02	22.26±11.91	0.941	27.57±9.69	25.01±13.50	21.96±11.41	0.078	21.05±11.30	22.29±11.82	22.65±11.66	0.583
EOS(%)	2.1±1.68	1.69±1.84	<0.001	1.70±2.12	1.53±1.45	1.83±2.08	0.154	1.68±1.55	1.67±1.75	1.70±1.89	0.976	1.43±0.21	1.67±1.11	1.69±1.93	0.966	1.78±1.80	1.78±2.26	1.61±1.52	0.533
BAS(%)	0.48±0.3	0.3±0.68	<0.001	0.39±0.71	0.26±0.33	0.32±0.86	0.409	0.18±0.16	0.24±0.30	0.33±0.79	0.332	0.15±0.07	0.22±0.20	0.32±0.72	0.553	0.27±0.46	0.35±0.90	0.28±0.52	0.549
NEUT#(10＾9/L)	3.47±1.23	4.81±2.62	<0.001	4.35±1.95	4.76±2.51	4.92±2.81	0.415	5.46±3.25	4.79±2.34	4.79±2.72	0.708	4.75±0.11	4.82±2.23	4.81±2.69	0.999	5.05±3.47	4.80±2.63	4.76±2.41	0.753
LYM#(10＾9/L)	1.85±0.56	1.61±0.8	<0.001	1.49±0.93	1.59±0.58	1.64±0.93	0.503	1.63±0.87	1.63±0.70	1.59±0.84	0.884	1.52±0.35	1.82±1.39	1.58±0.67	0.064	1.58±0.74	1.57±0.70	1.64±0.88	0.621
MONO#(10＾9/L)	0.4±0.15	0.42±0.21	0.0755304	0.39±0.29	0.41±0.17	0.44±0.22	0.329	0.47±0.25	0.41±0.23	0.43±0.19	0.715	0.42±0.01	0.46±0.18	0.42±0.21	0.282	0.43±0.21	0.43±0.24	0.42±0.18	0.775
EOS#(10＾9/L)	0.12±0.1	0.12±0.15	0.867698	0.12±0.14	0.12±0.15	0.12±0.16	0.953	0.09±0.08	0.13±0.16	0.12±0.15	0.633	0.11±0.01	0.13±0.15	0.12±0.15	0.938	0.12±0.12	0.13±0.19	0.12±0.13	0.828
BAS#(10＾9/L)	0.03±0.02	0.09±0.59	0.0150726	0.24±1.01	0.04±0.31	0.11±0.68	0.093	0.01±0.01	0.05±0.38	0.11±0.67	0.443	0.01±0.00	0.02±0.02	0.10±0.64	0.52	0.09±0.60	0.13±0.74	0.07±0.47	0.579
RBC(10＾12/L)	4.87±0.5	4.47±0.72	<0.001	4.46±0.73	4.42±0.75	4.51±0.69	0.275	4.44±0.92	4.50±0.66	4.46±0.74	0.758	4.66±0.22	4.48±0.81	4.47±0.71	0.889	4.48±0.65	4.43±0.67	4.49±0.76	0.639
HGB	146.86±18.48	131.78±22.83	<0.001	129.±28.97	130.±22.40	133.±22.20	0.362	131.07±23.54	132.70±20.36	131.42±23.86	0.806	149.67±5.51	132.67±24.25	131.59±22.67	0.369	130.03±20.92	130.83±23.53	132.76±22.74	0.49
HCT(%)	43.58±4.62	41.82±7.98	<0.001	42.9±11.86	40.5±6.42	42.7±8.36	0.004	40.85±7.34	41.57±6.59	41.98±8.55	0.756	46.20±2.01	41.64±6.36	41.83±8.19	0.625	41.62±8.24	42.14±8.88	41.66±7.29	0.77
MPV( fl)	10.88±1.16	11.31±2.71	<0.001	10.7±3.03	11.1±2.33	11.5±2.94	0.087	11.04±1.22	11.18±1.64	11.37±3.11	0.691	10.67±1.12	10.83±1.81	11.38±2.82	0.256	11.31±1.87	11.36±3.02	11.27±2.63	0.939
PCT(%)	0.24±0.06	0.45±1.78	<0.001	0.64±1.99	0.27±0.85	0.57±2.26	0.144	0.20±0.04	0.26±0.70	0.54±2.11	0.252	0.25±0.08	0.20±0.07	0.49±1.92	0.466	0.38±1.28	0.43±1.58	0.47±2.00	0.929
PLT(10＾9/L)	222.88±59.34	188.7±66.76	<0.001	178.±55.80	194.±73.79	185.±61.54	0.167	190.43±56.01	187.98±62.51	188.93±69.03	0.982	207.67±112.81	183.69±77.06	189.28±65.22	0.704	186.41±70.61	192.27±66.85	186.81±66.01	0.605
p < 0.05 indicates statistical significance.
TP: Total Protein
ALB: Albumin
gGLOB: Globulin
A/G: Albumin/Globulin
ALT: Alanine aminotransferase
AST: Aspartate aminotransferase
S/L: Millet straw/propylene
TBIL: Total bilirubin
DBIL: Direct bilirubin
IBIL: Indirect bilirubin
TBA: Total bile acid
Cr: Creatinine
UA: Uric acid
TG: Triglyceride
TCL: Total cholesterol
HDL-C: High-density lipoprotein
LDL-C: Low-density lipoprotein
RDW-SD: Red blood cell distribution width SD
RDW-CV: Red blood cell distribution width CV
PDW: Platelet distribution width
P-LCR: Large platelet ratio
MCV: Mean erythrocyte volume
MCH: Mean hemoglobin volume
MCHC: Mean hemoglobin concentration
MON: Monocyte ratio
WBC: White blood cells
NEU: Neutrophil percentage
LYM: Lymphocyte percentage
EOS: Eosinophils ratio
BAS: Basophil ratio
NEUT#: Neutrophil count
LYM#: Lymphocytes count
MONO#: Monocyte count
EOS#: Eosinophil count
BAS#: Basophil count
Red Blood Cell: RBC
HGB: Hemoglobin
HCT: Hematocrit
MPV: Mean platelet volume
PCT: Platelet pressure
PLT: Platelet

## Sheet: Supplement Table 2
Supplement Table 2 The expression levels of LIPC and related genes in the control and stroke groups
Genes	Case-mean	Control-mean	logFold change	p
LIPC	7.76	7.596	0.164	0.003
APOB	7.606	7.582	0.364	< 0.001
APOE	7.496	7.505	-0.009	0.772
CETP	8.402	8.158	0.243	0.015
LDLR	9.415	9.465	-0.051	0.605
LIPE	7.876	7.977	-0.101	0.08
LIPF	7.974	7.986	-0.012	0.877
MGLL	7.988	7.882	0.106	0.168
PNPLA3	7.514	7.54	-0.026	0.306
PNPLA2	9.829	9.481	0.348	0.047
LMF1	7.625	7.733	-0.108	0.004
p < 0.05 indicates statistical significance.
